# Supplementary material for: Polymicrobial airway bacterial communities in adult bronchiectasis patients
Source: BMC Microbiol. 2014 May 20;14:130. doi: 10.1186/1471-2180-14-130 (PMC4031157; doi:10.1186/1471-2180-14-130)
Supplement: Additional file 1: Table S1 — Clinical information on patient cohort. [file 1471-2180-14-130-S1.xls]

## Sheet: Sheet1
Patient	Culture-based detection	Sex	Age	Exacerbating	Exacerbations in last 12 months	Recent Abx?* (month prior to sample)	Current Colomycin	Current Azithromycin	Aetiology	Significant PMH	Previous Pseudomonas culture
1	Mouth flora only	F	61	Y	8	Y	N	Y	Asthma	Asthma / GORD / Rhinosinusitis	Y
2	Haemophilus parainfluenzae	M	67	Y	10	Amoxicillin (current)	N	N	Post-infectious	ENT problems / measles	Y
3	Mouth flora only	F	62	Y	1	Ciprofloxacin (current)	N	Y	Idiopathic	IHD, HTN, AF, DM	Y (19/7/07)(6/7/07)
4	Pseudomonas aeruginosa	M	59	N	>12	N	Y	N	Post infectious	Pancreatitis	No sputums on file prior to 2010
5	Mouth flora, Haemophilus influenzae, Streptococcus penumoniae	F	32	Y	8	N	N	N	Kartageners/ Ciliary dyskinesia	Asthma	N
6	Mouth flora only	F	80	Y	4	N	N	Y	COPD	PVD	N
7	Escherichia coli	F	63	N	4	Amoxicillin	N	Y	Idiopathic	Asthma, Sinusitis, Prev Breast Ca, low IgM, M.simiae in sputum x3	Y (pre 1992)
8	Candida spp.	M	64	Y	3	N	N	Y	Idiopathic	?ABPA	N
9	Haemophilus parainfluenzae and Staphylococcus aureus	M	58	N	4	Doxycycline	N	Y	Ulcerative colitis	IBD (total colectomy), ANCA +ve, Sarcoidosis, Asthma, Pericarditis	Y (13/3/07, 20/11/06, 26/06/06)
10	Pseudomonas aeruginosa and Streptococcus pneumoniae	M	65	N	3	Ciprofloxacin	Y	N	Youngs syndrome	Renal calculi, IHD, Spondylosis	Y
11	Pseudomonas aeruginosa	M	64	N	*	Ciprofloxacin (current)	N	Y	Rheumatoid associated	RA, ?small vessell vasculitis, AF, MR	Y (25/11/09,)
12	Haemophilus influenzae	F	60	N	0	N	N	N	Post infectious		Y (pre 2002)
13	Pseudomonas aeruginosa X 2	F	62	N	*	N	N	Y	Post infectious	Osteoperosis	Y
14	Mouth flora, Pseudomonas aeruginosa	F	72	Y	*	Y	N	N	Post infectious	TB, Discoid lupus, iron def anaemia, vit D def, hypothyroidism, ?sjogrens	Y
15	Mouth flora, Pseudomonas aeruginosa	F	68	N	4	N	N	N	Pinks Disease		Y (22/4/9, 8/5/08…..)
16	Mouth flora, Haemophilus parainfluenzae	M	83	N	1	N	N	N	Idiopathic	Ex-miner, Pneumonia, prev Mycobacterium avium intracellulare in sputum, CKD, BCC, FH of TB	N
17	Pseudomonas aeruginosa and Achromobacter xylosoxidans	M	68	N	6	Septrin	N	N	Youngs syndrome	TB x2, sinusitis (maxfax surgery), subfertility, Dumping syndrome (following bypass surgery for ulcer), Spondytlitis,	Y
18	Mouth flora only	M	65	Y	5	N	Y	Y	Idiopathic	Asthma	N
19	Mouth flora only	F	64	Y	2	N	N	Y	Idiopathic	LLL, RLL and RML resection, Primary hyperparathyroidism, RA	N
20	Mouth flora only	F	59	N	4	Ciprofloxacin	Y	Y	Idiopathic	Gastritis	Y
21	No growth	F	62	Y	6	N	N	Y	Ulcerative Colitis	UC, vasculitis,	N
22	Mouth flora only	F	55	N	4	N	N	N	Idiopathic	UC	Y (24/10/05, 20/10/05, 8/9/05, 4/7/05, 5/7/04)
23	Mouth flora/Stenotrophomonas maltophilia/MRSA	M	58	N	9	Ceftazadine/Metronidazole/Doxycycline/Itraconazole	N	Y	COPD	COPD, Anxiety, epilepsy, prev ETOH excess, osteoperosis, MRSA colonisation	Y (17/4/09, 15/4/09, 8/4/09, 29/8/08, 19/5/06, 4/4/06, 1/4/06, 31/03/06, 30/03/06)
24	Proteus spp.	F	68	N	1	N	N	N	Idiopathic	Osteopaenia, TKR, Multinodular goitre	N
25	Mouth flora only	M	35	N	4	Recent IV Ceftazadime	N	Y	Ulcerative Colitis	UC, short bowel syndrome, TPN	Y (19/11/2008)
26	Mouth flora, Pseudomonas aeruginosa	M	75	N	1	Augmentin	N	N	Ulcerative colitis	Asthma / UC	Y (3/12/09, 12/11/09, 10/11/09, 18/06/09……..)
27	Mouth flora, Pseudomonas aeruginosa	F	56	N	8	N	N	N	Post TB	Previous TB	Y
28	Mouth flora, Pseudomonas aeruginosa	M	58	N	8	N	N	Y	Idiopathic	Renal impairment	Y
29	Mouth flora, Serratia spp.	F	63	N	3	N	N	Y	Idiopathic	Multinodular goitre / Previously noted low B cells / Diverticular disease	N
30	Mouth flora, Pseudomonas aeruginosa, Klebsiella pneumoniae	F	73	N	3	N	N	N	Idiopathic	Osteoporosis / Oesophageal stricture	Y
31	Mouth flora, Haemophilus influenzae	F	62	N	2	N	Y	Y	Pinks Disease		N
32	Mouth flora / Aspergillus fumigatus	F	72	Y	6	Ciprofloxacin (current)	N	N	Idiopathic	Ischaemic heart disease / Osteoporosis / Prev bronchial artery embolisation for haemoptysis / Diverticular disease / Migraine	Y
33	Mouth flora, Haemophilus influenzae	M	58	N	*	N	N	Y	Idiopathic	Syncope / Prev pneumonia / Sub-fertility / Post-nasal drip / Asthma syndrome	Y
34	Mouth flora, Haemophilus influenzae	M	29	N	4	N	N	N	CVID	CVID/mastoiditis	N
35	Haemophilus influenzae	F	62	N	*	N	N	N	Asthma	Prev TB / Asthma / Osteoperosis / Lobectomy / Iron Def Anaemia	Y (2006 - once only)
36	Pseudomonas aeruginosa	F	79	N	1	N	N	N	Asthma	Asthma / Osteoporosis / Prev MAI / ?ABPA / mild PH	Y
37	Pseudomonas aeruginosa and Staphylococcus aureus	F	72	N	1	N	Y	N	Rheumatoid Arthritis	Rheumatoid arthritis / Osteoporosis / GORD / Cholecystectomy / AF	Y
38	Pseudomonas aeruginosa X 2	F	52	N	3	N	Y	Y	Pinks disease	OSA (CPAP) / ABPA	Y
39	Mouth flora only	F	48	N	7	N	Y	Y	Familial		N
40	Mouth flora only	F	71	N	*	CoTrimoxazole and Ciprofloxacin	N	Y	Idiopathic	Bilateral lobectomy / Prev non-TB mycobacterium infection / anxiety and depression	Y
41	Pseudomonas aeruginosa	F	67	N	5	N	N	N	Idiopathic	Osteoporosis / Diverticular disease with hemicolectomy / LL lobectomy / Primary hyperparathyroidism / Hypertension / Macular Degeneration	Y
42	Mouth flora, Pseudomonas aeruginosa	F	64	N	6	N	N	Y	Idiopathic	Inflammatory polyarthritis and Ankylosing Spondylitis (?RA) / Asthma / LL Lobectomy / Childhood whooping cough	Y
43	Mouth flora, Pseudomonas species	M	61	N	3	N	Y	Y	Idiopathic	Prev TB / Empyema / Mild hypertension with arrhythmia	Y
44	Mouth flora, Haemophilus influenzae / Candida spp.	F	25	Y	12	Oxytetracycline (current)	N	Y	Specific Antibody Deficiency	Previous pneumothoraces / Specific Antibody Deficiency / Lymphadenopathy under Ix / Chronic suppurative otitis media	N
45	Escherichia coli	F	76	N	5	N	N	N	Aspiration (hiatus hernia)	Hiatus hernia / Right sided aortic arch with abberant L subclavian causing partial oesophageal obstruction / Recurrent falls / AF	N
46	Escherichia coli and Moraxella catarrhalis	F	70	N	4	N	N	N	Post-infectious	Lower lobectomy and thoracoplasty / Type 2 DM / Raised BMI / extensive ENT problems	N
47	Pseudomonas aeruginosa X 2	F	64	N	6	N	N	N	Idiopathic	Rheumatic mitral valve diseas (tissue MVR), AF, Hyperthyroidism, R nephrectomy, L ear deafness	Y (02/11, 24/11)
48	Mouth flora only	F	72	N	2	Y	N	N	Idiopathic	Diptheria as a child / Permanent Pacemaker - complete heart block / Recurrent ear infections / Osteoperosis	N
49	Mouth flora only	F	72	Y	8	Y (Doxycycline)	N	Y	COPD related	Anxiety and depression / Unilateral deafness / Dizziness	Y
50	Mouth flora, Pseudomonas aeruginosa x 2	F	71	N	4	N	N	Y	COPD	COPD / Anxiety	Y
51	Mouth flora, Pseudomonas aeruginosa	M	74	Y	3	N	N	Y	Idiopathic	Parathyroidectomy	Y
52	Mouth flora, Pseudomonas aeruginosa	M	74	Y	5	Y (Doxycycline and Ciprofloxacin )	Y	Y	Rheumatoid Arthritis	Rheumatoid arthritis	Y
53	Mouth flora and Staphylococcus aureus	M	59	N	2	N	N	N	Inflammatory bowel disease	Inflammatory bowel disease / nasal polyps / childhood whooping cough	Y
54	Mouth flora, Haemophilus influenzae	F	50	Y	4	N	N	N	Idiopathic	Alpha Thalassaemia Trait	N
55	Mouth flora, Stenotrophomonas maltophilia	F	58	Y	9	N	N	Y	Idiopathic Bronchiectasis	Lower lobectomy	Y
56	Mouth flora only	M	60	N	4	N	N	N	COPD	COPD / subfertility / sinusitis	N
57	Mouth flora only	F	41	N	0	N	N	Y	Asthma	Asthma	Y
58	Haemophilus influenzae	M	54	N	8	N	N	N	Idiopathic	Sleep apneoa / degenerative c-spine	N
59	Morganella morganii	M	55	N	2	N	N	Y	Idiopathic	Emphysema / Pleurectomy	Y (2006)
60	Mouth flora, Haemophilus influenzae	F	64	Y	2	N	N	N	RA	RA	N
61	Mouth flora only	M	18	N	1	N	N	N	T-cell lymphopenia	T cell lymphopenia / LL Lobectomy and Lingulectomy / metallic foreign body in basal bronchi	N
62	Mouth flora, Pseudomonas aeruginosa	F	33	N	12	N	N	N	Idiopathic	?Asthma	Y
63	Pseudomonas aeruginosa	F	60	N	7	N	N	N	childhood whooping cough / asthma	Asthma / Polyarthritis - ?psoriatic / Whooping Cough	N
64	Haemophilus influenzae	F	79	N	*	N	N	N	COPD	Prev TB /COPD	N
65	Mouth flora, Serratia liquefaciens	M	77	N	4	N	N	N	Reflux	Asthma / Addisons / Osteoperosis / Hyoercholesterolaemia / GORD / Prostate Ca	N
66	Mouth flora only	M	66	N	3	Y (Amoxicillin)	N	N	Idiopathic	Deaf / Diabetes / Hyperlipidaemia	N
67	Mouth flora only	F	75	N	5	N	N	N	COPD related	Hypertension / Diabetes / Rheumatoid arthritis with Felty's syndrome / COPD / CVD / Bowel Cancer / MI	N
68	Mouth flora and Staphylococcus aureus	F	57	N	8	Y CoAmoxyclav	N	N	Specific antibody deficiency	Sinusitis	N
69	Mouth flora and Haemophilus influenzae	F	66	Y	3	N	N	N	Idiopathic	Partial lobectomy on R/Chronic LLL collapse	N
70	Mouth flora only	F	66	Y	3	N	N	N	COPD related	COPD, Osteoarthritis, Thyroid cancer 1990	N
	* Missing data
