# Supplementary material for: Polymicrobial airway bacterial communities in adult bronchiectasis patients
Source: BMC Microbiol. 2014 May 20;14:130. doi: 10.1186/1471-2180-14-130 (PMC4031157; doi:10.1186/1471-2180-14-130)
Supplement: Additional file 3: Table S2 — Analyses of pyrosequence data to species level giving total number of reads, putative identification of each taxon and their contribution expressed as percentage of total reads. [file 1471-2180-14-130-S3.xlsx]

## Sheet: Table S2
	Patient Samples
	1	2	3	4	5	6	7	8	9	10	11	12	13	14	15	16	17	18	19	20	21	22	23	24	25	26	27	28	29	30	31	32	33	34	35	36	37	38	39	40	41	42	43	44	45	46	47	48	49
Putative species identification
Haemophilus influenzae	0.0530504	79.2432	2.16135	0.016518	72.3514	0	0	0.0643708	69.2557	0	0.0548847	54.0429	0	0	0	0.0846382	0.0284495	0	0	0	0	0	0	0	0	0	0	0	0	0	6.43335	0.021575	78.7217	14.1762	55.6299	0	0	0	0.65967	0	0	0.417163	0.0288517	35.2815	0	0	0.0432713	0	0.0847218
Veillonella dispar	0	0	0.351847	0.08259	0	2.89916	0.879567	0	0	0	0.219539	0.0913659	0	1.15176	1.48856	0	0	0	0.439385	0	1.01635	0.0452967	0	0	0	0.10004	0	0	0	0	0.746269	0.194175	0.143772	0.595998	0	1.00634	0	0.0364166	0	0	0.158694	0.595948	0.0865551	0	0	0	0.0865426	2.60741	0
Megasphaera sp	0	0	0	0	0	0.117647	1.05999	0	0	0.100756	0	0	0	0	0.0470072	0	0	0	0	0	0	0	0	0.197922	0	0	0	0	0	0	0	0	0.0522807	0.97914	0	0	0	0.0728332	0	0	0.0680118	0.476758	0.17311	0	0	0	0	0.622222	0
Thermomicrobium sp	0	0	0	0	0	0	0	0	0	0	0	0	0	1.21951	0	0	0	0	0.0399441	0	0	0	0	0	0	0	0	0	0	0	0	0	0	0	0	0	0	0	0	0	0	0	0	0	0	0	0	0	0
Veillonella atypica	0	0	0	0.214734	0.162162	2	3.83401	0	0.431499	0.100756	1.04281	0	0	0	1.3162	0	0.0284495	0.0578536	0	1.47173	6.21962	0.0452967	0	0.0494805	0	0	0.19478	0	0	0	0.823469	0.3452	0.0522807	2.97999	0	0.372717	0.125549	0.10925	0.209895	0	0.249377	3.03933	0.0288517	0	0	0.334448	0.0865426	6.54815	0.0847218
Veillonella sp	0	0.191939	2.11108	0.528576	0.216216	6.42857	7.93866	0	1.99569	0.70529	3.37541	0.045683	0	0.338753	0.987151	0	0.199147	0	0.319553	0.774593	18.3164	0.0754945	0	0.197922	0.866069	0.060024	0.38956	0.225327	0	0	3.39681	0.755124	0.248334	8.21626	0.0304321	2.42266	0.251099	0.145666	0.389805	0	0.7708	2.38379	0.17311	0.911528	0	0.919732	0.0865426	1.62963	4.03841
Haemophilus parainfluenzae	5.03979	0.0274198	0	0	0	5.12605	2.2553	0.0321854	1.18662	0	0	0	0	1.96477	1.34754	0	0	0.63639	0.179748	0	0	0	0	0.148441	0	0.020008	0.19478	0.315457	0.041841	0	0	0	0	0.212857	0	4.09989	0.0627746	0	0	0	0	0	0	0.160858	0	0	0.0865426	0.0888889	0
Streptococcus sp	22.5995	0.383877	18.3715	4.32772	7.7027	17.0084	2.41317	0.0321854	4.36893	3.87909	3.26564	0.593878	0.172811	3.31978	18.5992	1.989	0.967283	39.3115	21.5698	10.5345	47.0725	0.709648	27.531	0.742207	74.2345	0	3.46708	7.16539	10	30.7182	45.8827	49.2341	4.94053	23.0311	1.67377	31.6064	8.03515	0.400583	25.937	0.0600781	22.8293	19.0107	2.48125	24.0751	21.9601	25.5435	2.33665	15.8815	41.7679
Veillonella parvula	0	0	0.276451	0	0	0.151261	0	0	0	0	0	0	0	0	0	0	0	0	0	0	0	0	0	0	0.0927931	0	0	0	0	0	0	0	0	0.34057	0	0	0	0	0	0	0	0	0	0	0	0	0	1.86667	0
Streptococcus parasanguinis	0.0530504	0	0.0251319	0.776346	0.027027	0.0336134	0.067659	0	0	0	0.0548847	0	0	0	0.0626763	0	0.0284495	0	0	0.206558	1.35882	0	0.36157	0	0	0	0	0.225327	0	0.18105	6.97375	16.4833	0	0.170285	0.0304321	0.111815	0	0.0364166	1.82909	0	0.0453412	0.0595948	0	0	0	0.83612	0.0432713	0	0.818978
Gemella sp	0	0	0	0	0	6.67227	0	0	2.75081	0	0	0	0	0.948509	0.971482	0	0	0.838878	2.25684	0.748774	0	0.0905934	0	0.296883	0.061862	0	2.53214	2.02794	0.125523	0	0.0514668	0	0.0522807	0.127714	0.0608643	0.260902	0	0	0	0	0.0226706	0.0595948	0	0.214477	0	0	0	0	2.08981
Simonsiella sp	0	0	0	0	0	0	0	0	0	0	0	0	0	0	0	0	0	1.186	0	0	0	0	0	0	0	0	0	0	0	0	0	0	0	0	0	0	0	0	0	0	0	0	0	0	0	0	0	0	0
Actinomyces graevenitzii	0	0	0	0.875454	0	0	0	0	0	0	2.1405	0	0	0.880759	2.03698	0	0	0	0	0	0	0.0905934	0	0	0	0	0	0.360523	0	0	0	0.194175	0.588158	1.57514	0	0.335445	0	0	0	0	0.317388	0	0.17311	0	0	0	0	27.6444	0
Propionibacterium sp	0	0	0	0	0	0	0	0	0	0	0	0	0	0.406504	0	0	0	0.578536	0	0	0	0	0	0	0	0	0	0	0	0	0	0	0	0	0	0	0	0	0	0	0	0	0	0	0	0	0	0	0
Haemophilus sp	0.848806	19.4132	0	0	0.945946	0	2.66125	0.0321854	5.07012	0	0.0274424	36.4093	0	0.338753	0.282043	16.5468	0.0284495	0.0578536	0.139804	0	0	0	0	0.0494805	0	0	0.350604	0.495719	1.29707	0	4.88935	0	11.5279	1.95828	39.0444	0.0745434	0	0	0.23988	0.0300391	0	0.417163	0.0288517	5.46917	0	0	0	0.0592593	0.225925
Propionibacterium acnes	0	0	0	0	0	0	0	0	0	0	0	0	0	0.271003	0	0	0	0.404975	0	0	0	0	0	0	0	0	0	0	0	0	0	0	0	0	0	0	0	0	0	0	0	0	0	0	0	0	0	0	0
Haemophilus haemolyticus	0	0	0	0	0.378378	0	0	0	0	0	0	0	0	0	0	0	0	0	0	0	0	0	0	0	0	0	0	0	0	0	0	0	0	0.468284	0	0	0	0	0	0	0	0	0	0	0	0	0	0	0
Terrahaemophilus sp	1.11406	0.0822594	0	0	0	0.00840336	4.53315	0	0	0	0	0.137049	0	0.406504	10.3886	0	0	0	0.159776	0	0	0.0150989	0	0.0494805	0	0	0.818076	0	0.041841	0	0.694802	0	0	0.468284	0	1.60268	0.0627746	0	0	0	0	0.715137	0.0288517	0.428954	0	0	0.0865426	0	0
Stenotrophomonas sp	0	0	0	0	0	0	0	0	0	0	0	0	0	0	0	0	0	0	2.03715	0	0	0.0150989	54.4938	0	0	0	0	0	0	0	0	0	0	0	0	0	0	0	0	0	0	0	0	0	0	0	0	0	1.10138
Gemella haemolysans	12.1485	0	0	0	0.135135	0.0672269	0	0	0	0	0.219539	0.045683	0	0	0	0.0846382	0.0284495	0.665317	4.77332	0	0	0	0	0	0.773276	0	0	0	0.334728	0	0.257334	0	0	0.170285	0.0912964	1.34178	0.878845	0	0.509745	0	0.0226706	0	0	0.268097	0.30248	0	0	0	0
Actinomyces odontolyticus	0	0	0	0.016518	0.216216	0.0672269	0.654037	0	0.107875	0.201511	0.987925	0	0	0	0	0	0	0.144634	0.519273	0.0516396	0	0.0150989	0	0	0	0	0	0.0901307	0	0	0.205867	0.021575	0.0261404	0.63857	0.0608643	0.22363	0	0.0364166	0.389805	0	0.113353	2.14541	0.0288517	0.482574	0	0	0.0865426	0.414815	0
Streptococcus agalactiae	0	0	0	1.25537	0	0	0	0	0	0	0	0	0	0	0	0	0	0	0	0	0	0	0	85.6507	0.030931	0	0	0	0	0	0	0.021575	0	0	0	0.111815	0	0	0	0	0	0	0	0	0	0	0	0	0
Terrahaemophilus aromaticivorans	0	0.0548396	0	0	0	0.344538	0.022553	0	0.107875	0	0	0	0	0.0677507	0.188029	0	0	0	0.019972	0	0	0	0	0	0	0	0	0	0	0	0	0	0	0	0	0.447261	0	0	0	0	0	0	0	0.0536193	0	0	0	0	0
Actinomyces sp	1.80371	0	7.89143	0.561612	0.216216	0.210084	0.22553	0	0	0.70529	6.31175	0.228415	0	0	0.955813	0	0.0284495	0.520683	0.219692	0.232378	13.3562	0.150989	0	0.0494805	0	0	0	0.405588	0.083682	0	0.540401	0.38835	0.69272	7.06684	0.243457	1.86359	0	0.0728332	1.91904	0	1.94967	0.953516	0.259665	0.0536193	0.0604961	0	0.0432713	4.8	0
Streptococcus sanguinis	4.56233	0	0	0.181698	0.0540541	0	1.46594	0	1.83387	0	0.686059	0	0	0	1.37888	0	0.0284495	2.34307	0	0.0516396	0	0.0301978	0	0	0	0	0	0.0450653	1.50628	0	0	0	0	0.723712	0.243457	0.111815	0	0	0.629685	0	0.158694	0	0.0577034	0.268097	0	0	0	0.118519	0
Streptococcus pseudopneumoniae	0	0	0.0251319	0.049554	0.540541	0	0.022553	0	0.107875	5.84383	0	0.274098	0	0	0	0.126957	0	0.347122	0.0399441	0.0258198	0.0220946	0	0	0	0.061862	0	0	0	0	0.06035	0.128667	0	0	0.0425713	0.0608643	0.0372717	0.0627746	0	0.509745	0	1.42825	0.834327	0	0.75067	0.120992	0	0.0865426	0	0.310647
Streptococcus peroris	0	0	0.175924	0	0	0.159664	0	0	0	0	0	0	0	0	0.0313381	0	0	0.289268	0.159776	0.0258198	0.287229	0	0.309917	0	0	0	0	0	0	0.18105	0.102934	0.151025	0.0130702	0.383142	0	0	0	0	0	0	0	0	0	0	0.120992	0	0	0.0296296	0.310647
Prevotella denticola	0	0	0	0	0	0.0168067	0	0	0.0539374	0	0	0	0	0	1.30053	0	0	0	0	0	0.0220946	0	0	0	0	0	0	0	0	0	0	0	0	0	0	0	0	0	0	0	0	0	0	0	0	0.083612	0	0.0592593	0
Streptococcus oralis	12.9973	0.219358	65.9211	0.66072	1.24324	0.403361	0.360848	0	0.916936	2.46851	1.12514	0.0913659	0.144009	9.8916	7.8502	1.22725	0.142248	7.86809	26.5029	0.826233	5.41317	0.181187	15.031	0.395844	8.69162	0.020008	1.24659	1.62235	7.36402	16.6566	10.0103	4.61704	0.614299	8.13112	0.365186	9.80246	5.71249	0.2185	2.57871	0	1.11086	2.56257	0.0288517	14.7989	12.7647	1.50502	0.562527	1.3037	19.8814
Actinomyces oris	0	0	0	0	0	0	0	0	0	0	0	0	0.0288018	0	0	0	0	0	0	0	0.0220946	0	0	0	0	0	0	0	0	0	0	0	0.548948	0	0	0.0372717	0	0	0	0	0	0.178784	0.0577034	0	0	0.041806	0.0432713	0	0
Haemophilus parahaemolyticus	0	0	0	0	0.0810811	0	0.090212	0	0	0	0	0	0	0	0	79.306	0	0	0.0599161	0	0	0	0	0	0	0	0	0	0	0	0	0	0.0130702	0	0	0	0	0	0	0.0901172	0	0	0	0.482574	0	0	0	0	0
Kingella sp	0	0	0	0	0	0.327731	0	1.80238	0	0	0	0	0	0	0	0	0.113798	0	0	0	0	0	0	0	0	0	0	0.0901307	0	0	0	0	0	0	0	0	5.46139	0	1.34933	0	9.36296	0	0.0577034	0	0	0	0	0	0
Achromobacter sp	0	0	0	0	0	0	0	0	0	0	0	0	0	0	0	0	0.540541	0	0	0	0	0	0	0	0	0	0	0	0	0	0	0	0	0	0	0	4.7081	0	2.66867	0	0	0	0	0	0	0	0	0	0
Eubacterium sp	0	0	0	0	0	0.184874	0.022553	0	0.431499	0	0.329308	0	0	0	0.203698	0	0	0	0	0	0	0	0	0.0989609	0	0	0.272692	0.0450653	0	0	0.283067	0.0862999	0	0.297999	0.0304321	0.559076	0	0	0	0	0.136024	4.64839	0	0	0	0	0	0.325926	0
Parvimonas micra	0	0	0	0	0	0	0	2.89668	0	0	0	0	0	0	0	0	0	0	0	0	0	0.0150989	0	0	0	0	0	0.135196	0	0	0.0772002	0	0	0	0	0	0	0	0	0	0	0	0	0	0	0	0	0	0
Streptococcus sinensis	0	0	0	0	0	0	0.022553	0	0	0	0	0	0	0	0	0	0	0.72317	0.019972	0.284018	0.143615	0	0	0	0	0	0	0	0	0	0	0	0.0522807	0	0	0	0	0	0	0	0	0	0	0	0	0.083612	0	0.177778	0.0282406
Oribacterium sinus	0	0	0	0	0	0	0.45106	0	0.161812	0	0.246981	0.0913659	0.0864055	0	0.0783453	0	0	0.0578536	0.0998602	0.258198	0	0	0	0	0	0	0.311648	0.225327	0	0	0	0	0	0.297999	0	0.931793	0	0.327749	0	0	0	0	0	0	0	0	0	0.118519	0
Streptococcus pneumoniae	0	0.0822594	0	0	13.4054	0	0.157871	0	0.323625	81.0076	0.356751	5.66469	0	0	0	0.126957	0	0.0289268	0	0	0	0	0	0	0	0	0	0	0	0	0.102934	0	0	0	0	0	0	0	0.05997	0	0.0906824	0	0	0.0536193	0	0	0.0432713	0	0.0847218
Prevotella sp	0	0	0	0.8259	0.27027	10.5798	15.8322	0.321854	2.37325	3.42569	5.73546	1.14207	0.144009	0	3.2905	0.126957	0	0.202488	0.0399441	3.51149	1.22625	0.301978	0	0.0989609	0	0	1.63615	0.360523	0	0.06035	3.98868	1.01402	0.300614	9.57854	0.0304321	1.63996	0	1.01966	0	0	4.0127	15.6734	0.403924	0.107239	0	0.752508	0.129814	14.0148	6.15645
Streptococcus salivarius	0	0	0	0.974562	0.918919	8.16807	0.766802	0	0	0.151134	0.246981	0.045683	0	0.474255	3.65089	0	0	3.9919	3.17555	2.19468	0	0.468066	0	0	0	0	0.934944	0.0450653	0	6.5178	0.128667	14.1316	0.418246	4.2997	0.213025	3.24264	0.376648	0	5.48726	0.120156	1.99501	6.49583	0.144259	0	9.01391	2.63378	0.216357	10.9926	3.07823
Streptococcus australis	0	0	0.12566	0.033036	0	0	0.338295	0	0.0539374	0	0.0274424	0	0	0	0	0	0	0.202488	0.479329	1.00697	0.0110473	0	0	0	0	0	0.77912	1.75755	0.251046	0	11.2455	0.1726	0.0261404	0.510856	0.152161	0	0	0	0.05997	0	0	0.774732	0.115407	3.00268	0	0.167224	0.389442	0.118519	7.90737
Streptococcus intermedius	0	0	0	0.759828	0	0	0	0	0	0	0	0	0	0	0	0	0	0	0	0	0.452939	0	0.154959	0	0	0	0	0.811176	0	0	0	0.12945	0	0	0	0.484532	0	0	0	0	0	0	0	0.375335	0	0	0.129814	0	0
Pseudomonas aeruginosa	0	0	0	81.9789	0.027027	0	0.022553	0.160927	0	0.100756	64.2151	0.182732	93.318	30.6911	32.435	0	83.67	0.0289268	0.019972	64.3171	1.32567	0.0603956	0.0516529	0	0	98.2793	68.0561	75.5295	0	39.8914	0.0257334	0.021575	0.0130702	0.127714	0.0608643	20.3131	58.1921	92.9716	33.6732	95.3439	49.7393	29.1418	88.6324	0.107239	0.604961	0.20903	26.1359	0	0.0564812
Hydrocoleum lyngbyaceum	0	0	0	0	0	0	0	0	0	0	0	0	0	0	0	0	0	14.232	0	0	0	0	0	0	0	0	0	0	0	0	0	0	0	0	0	0	0	0	0	0	0	0	0	0	0	0	0	0	0
Achromobacter xylosoxidans	0	0	0	0	0	0	0	0	0	0	0	0	0	0	0	0	2.36131	0	0	0	0	0	0	0	0	0	0.311648	0	0	0	0	0	0	0	0	0	9.73007	0	1.43928	0	0	0	0	0	0.0604961	0	0	0	0
Escherichia coli	0.795756	0.0274198	0.628299	0.016518	0	0	28.304	0	0	0	0	0.319781	0	0	0.125353	0	0	0.115707	0	0	0	0	0	0	0.154655	0	0	0	0	0	0	0	0	0	0	0	0	0	0	0	0.0680118	0	0	0	33.9988	0.41806	0	0	0
Shigella sp	0	0.0274198	0	0	0	0	7.51015	0	0	0	0	0.045683	0	0	0	0	0	0	0	0	0	0	0	0	0	0	0	0	0	0	0	0	0	0	0	0	0	0	0	0	0	0	0	0	3.56927	0	0	0	0
Pseudomonas sp	0	0	0	4.34424	0	0	0	0	0	0.0503778	3.92426	0	2.53456	1.08401	0.548417	0	3.86913	0.202488	0	3.58895	0.408749	0	0.206612	0	0.30931	1.30052	2.61005	3.06444	0	1.62945	0	0	0	0	0	0.186359	5.27307	3.45958	2.96852	4.26555	1.67762	2.80095	5.30871	0	0.0604961	0	2.03375	0.0296296	0
Shigella boydii	0	0	0	0	0	0	0	0	0	0	0	0	0	0	0	0	0	0	0	0	0	0	0	0	0	0	0	0	0	0	0	0	0	0	0	0	0	0	0	0	0	0	0	0	4.41621	0.041806	0	0	0
Streptococcus thermophilus	0	0	0	0.49554	0.27027	0.151261	0.293189	0	0	0	0.164654	0	0	0	0.235036	0	0	8.47556	0.359497	1.54919	0	0.0452967	0	0	0	0	0.116868	0	0	2.5347	0.0514668	8.11219	0.0522807	1.61771	0.0912964	0.857249	0.0627746	0	0.65967	0.0300391	0.589436	2.56257	0.0865551	0	2.78282	0.794314	0.129814	0.562963	1.32731
Granulicatella sp	6.313	0	0	0.16518	0.027027	3.77311	3.04465	0	2.53506	0.403023	2.25027	0.045683	0	1.35501	2.72642	0.169276	0.0284495	3.2398	24.8252	3.66641	0	0.0603956	0	0.0989609	0	0	2.02571	0.450653	2.67782	0	1.4668	0.776699	0.104561	1.53257	0.0912964	9.54156	0.502197	0.0728332	3.29835	0	0.272047	1.72825	0.0865551	7.23861	0	0	0.64907	2.13333	9.71477
Actinomyces naeslundii	0	0	0	0	0	0.151261	0	0	0	0	0	0	0	0	0	0	0	0	0	0	0	0	0	0	0	0	0	0	0.292887	0	0	0	0	0.97914	0	0	0	0	0	0	0	0	0	0.0536193	0	0	0	0	0
Neisseria sp	5.57029	0	0	0	0	0	0.045106	0	1.56419	0	0	0	0	0.542005	0	0	0	0.0867804	0	0	0	0	0	0.0494805	0	0	0	0	0	0	0	0	0	0.0425713	0.152161	2.45993	0	0	0	0	0.0680118	0	0.0577034	1.93029	0	0	0	0.325926	0
Streptococcus cristatus	0	0	0.301583	0	0	0.226891	0	0	0	0	0	0	0	0	1.0655	0	0	5.64073	1.09846	0.206558	0.0441891	0	0	0	0.030931	0	0	0	0	0	0.0257334	0.0431499	0.405176	0	0	0.186359	0.0627746	0	0.089955	0	0	0.0595948	0.17311	0	0	0	0.216357	0.681481	0.0847218
Treponema socranskii	0	0	0	0	0	0	0	3.83006	0	0	0	0	0	0	0	0	0	0	0	0	0	0	0	0	0	0	0	0	0	0	0	0	0	0	0	0.0745434	0	0	0	0	0	0	0	0	0	0	0	0	0
Moraxella nonliquefaciens	0	0	0	0	0	0	0	0	0	0	0	0	0	0	0	0	0	0	0	0	1.20415	89.7026	0	0	0.463965	0	0	0.0450653	0	0	0	0	0	0	0	0	0	0	0.17991	0	0	0	0	0	0	55.9783	56.8585	0	0
Fusobacterium periodonticum	0	0.0274198	0	0	0	0.386555	0.022553	0	0	0	0	0	0	0	0	0	0	0	0.119832	0	0	0	0	0	0	0	0.311648	0	0	0	0	0	0	0.0851426	0	0.484532	0	0	0	0	0.0453412	0.178784	0	0.321716	0	0	0	0.385185	0
Sphingomonas sp	0	0	0	0	0.0810811	0.605042	0	0	0	0	0	0	0	1.55827	0.188029	0	0	0.0289268	0.019972	0.0258198	0	0	0	0	1.76307	0	0	0	0	0	0	0	0	0	0	0	0	0	0.11994	0	0	0	0	0	0	0	0	0	0
Delftia sp	0	0	0	0	0	0	0	0	0	0	0	0	0	3.79404	0	0	0	0	0.0399441	0	0	0	0	0	0	0	0	0	0	0	0	0	0	0	0	0	0	0	0	0	0	0	0	0	0	0	0	0	0
Proteus mirabilis	0	0	0	0	0	0	0	0	0	0	0	0	0	0	0	0	0	0	0	0	0	0	0	11.1331	0	0.040016	0	0	0	0	0	0	0	0	0	0	0	0	0	0	0	0	0	0	0	0	0	0	0
Fusobacterium nucleatum	0	0	0	0.132144	0.0540541	0	0	13.4535	0.161812	0.352645	0.658617	0	0	0	0.141022	0	1.82077	0.491756	0	0.568035	0	0	0	0	0	0	12.388	0.360523	0	0	0	0	0.0392106	0.0425713	0	0.335445	0	0.10925	0	0	0.0453412	0	0.0577034	0	0	0.083612	0	0.0296296	0
Rothia sp	1.16711	0	0.552903	0	0	0.0672269	0	0	0	0	0.137212	0	0	0	0.109683	0	0	0.0867804	0.119832	0.0516396	0	0	0.154959	0	0.927931	0	0.038956	0	0	0	0.1544	0.38835	0.0130702	0	0	0	0	0	0.77961	0	0.0226706	0.297974	0	0.482574	0	0.041806	0	0.0592593	0
Neisseria sicca	2.49337	0	0	0	0	0	0	0	0.862999	0	0	0	0	1.82927	0	0	0	0.115707	0	0	0	0	0	0.247402	0	0	0	0	0.585774	0	0	0	0.0261404	1.14943	0.152161	0	0.0627746	0	0	0	0.226706	0	0	0	0	0	0	0	0
Candidatus Prevotella conceptionensis	0	0	0	0	0	0	0	33.6337	0	0	0	0.137049	0	0	0	0	0	0	0	0	0	0	0	0	0	0	0	0	0	0	0	0	0	0.0851426	0	0	0	0	0	0	0	0	0	0	0	0	0	0	0
Gemella morbillorum	0	0	0	0	0	0	0	0	0	0	0	0	0	0	0	0	0	0.404975	0	0	0	0	0	0	0	0	0	0	0	0	0	0	0	0	0	0	0	0	0	0	0.204035	0	0	0	0	0	0	0.0592593	0
Rothia mucilaginosa	0	0	0.100528	0	0	0.151261	0	0	0	0	0.768386	0	0	0	1.25353	0	0	0.115707	0.0998602	0	0	0	0	0	0.061862	0	0	0.180261	0	0.4828	0	0.194175	0.0261404	0	0	0.149087	0	0	0.389805	0	0	0.0595948	0	0.160858	0	0.083612	0	0.888889	0.508331
Neisseria perflava	0	0	0	0	0	0	0	0	2.80475	0	0	0.0913659	0	0	0	0	0	0.0289268	0	0	0	0	0	0	0	0	0	0.135196	0	0	0	0	0	0	0	0	0.0627746	0	0	0	0.136024	0	0.0577034	1.23324	0	0	0.0865426	0	0
Lautropia sp	0	0.0274198	0	0	0.189189	0.747899	0	0	0	0	0	0	0	0.542005	0.0470072	0	0	0.0289268	0	0	0	0	0	0	0	0	0	0	0.041841	0	0	0	0.0522807	0.297999	0.547778	0	0	0	0	0	0	0	0	0.697051	0	0	0	0	0
Leptotrichia sp	5.09284	0	0.201056	0	0.27027	0.537815	0.067659	0	0	0	0.219539	0	0	0.474255	0.50141	0.0423191	0.0284495	0	0	0.129099	0.132567	0.256681	0	0.0989609	0.0927931	0	0	0.225327	0	0	0	1.9849	0.196053	1.83057	0	0.745434	0	0.145666	0	0	0.430741	1.1323	0.0288517	0	0	0.083612	0	0.355556	0
Lactobacillus fermentum	0	0	0	0	0	0	0	0	0	0	0	0	0	0	0	0	0	0	0	0	0	0	1.03306	0	0	0	0	0	0	0	0	0	0	0	0	0	0	0	0	0.0600781	0	0	0	0	0	0	0	0	0
Serratia marcescens	0	0	0	0	0	0	0.022553	0	0	0	0	0	0	0	0	0	0	0	0	0	0	0	0	0	0	0	0	0	36.5272	0	0	0	0	0	0	0	0	0	0	0	0	0	0	0	0	0	0	0	0
Porphyromonas sp	0	0	0	0	0	0.260504	0	43.0962	0	0.100756	0	0.137049	0	0.203252	0	0.0846382	0	0	0.379469	2.71108	0	0	0	0.0494805	0	0	0.740164	1.44209	0	0	0.257334	0	0	0	0.395618	0.708163	0	0.364166	0	0	0	0.0595948	0	0.428954	0	0	0.129814	0.355556	0
Abiotrophia sp	0.159151	0	0.100528	0	0	0	0	0	0	0	0	0	0	0.0677507	0.0156691	0	0	1.30171	0.279609	0.0774593	0	0	0	0	0	0	0	0.946372	0.669456	0	0.360268	0	0	0	0.152161	0	0	0.10925	0	0	0.612106	0	0	0	0	0	0	0	0
Acinetobacter sp	0	0	0.376979	0	0	0	0	0	0	0	0	0	0	13.0759	0.987151	0	0	0.520683	0	0	0	0	0	0	0	0	0	0	0	0	0	0	0	0	0	0	0	0	0	0	0	0	0	0	0	0	0	0	0
Granulicatella elegans	0	0	0	0	0	0	0	0	0	0	0	0	0	0	0	0	0	0.0867804	2.77611	0	0	0	0	0	0	0	0	0.180261	0	0	0	0	0	0	0.0912964	0	0.251099	0.0364166	0	0	0.0226706	0	0	0	0	0	0	0	0
Capnocytophaga sp	2.70557	0	0	0	0	0	0	0	0	0	0	0	0	0	0	0	0	0.0578536	0	0.0774593	0	0	0	0	0	0	0	0.0901307	0.41841	0	0	0	0	0.212857	0	0	0	0	0	0	0	0	0	0	0	0	0	0	0
Bergeyella sp	1.06101	0	0	0	0	0	0	0	0	0	0	0	0	0	0	0	0	0	0.019972	0	0	0	0	0	0	0	0	0	0	0	0	0	0	0	0	0	0	0	0	0	0	0	0	0.0536193	0	0	0	0	0.112962
Prevotella pallens	0	0.0274198	0	0	0	0.369748	0.360848	0	0	0.0503778	0	0	0	0	0	0.0846382	0	0	0	0	0	0	0	0	0	0	0	0	0	0	0	0	0	0.0851426	0	0	0	0	0	0	0.317388	0	0	0	0	0	0	0.296296	0
Abiotrophia defectiva	2.33422	0	0	0	0	0	0	0	0	0	0	0	0	0	0	0	0	0.0289268	0.339525	0	0	0	0	0	0	0	0	0	0	0	0	0	0	0	0	0	0	0	0	0	0	0	0	0	0	0	0	0	0
Prevotella nanceiensis	0	0	0	0	0	0	0.022553	0	0	0	0.109769	0	0	0	0.0626763	0	0	0	0	0.0258198	0	0	0	0	0	0	0	0	0	0	0.231601	0	0	0	0	0	0	0.10925	0	0	0	0	0	0	0	0	0	0	0
Capnocytophaga sputigena	0	0	0	0	0	0	0	0	0	0	0	0	0	0	0	0	5.40541	0	0	0	0.408749	0	0	0	0	0	0	0	0	0	0	0	0	0.0851426	0	0.111815	0	0	0	0	0.0906824	0	0	0	0	0	0	0	0
Streptococcus mitis	0	0	0.0251319	0	0	0	0	0	0	0.0503778	0	0	0	0	0.0470072	0	0	0	0.0399441	0	0	0	0.0516529	0	0.061862	0	0	0	0.041841	0.3621	0.0257334	0	0	2.04342	0	0	0	0	0	0	0.0226706	0	0	0	0.0604961	0	0	0	0.0564812
Moraxella catarrhalis	0	0	0	0	0	0	0	0	0	0	0	0	0	0	0	0	0	0	0	0	0.0441891	7.50415	0.0516529	0	0.030931	0	0	0	0	0	0	0	0	0	0	0	0	0	0	0	0	0	0	0	0.0604961	9.07191	8.52445	0	0
Escherichia sp	0.0530504	0.0274198	0	0	0	0	11.7276	0	0	0	0	0	0	0	0	0	0	0	0	0	0	0	0	0	0	0	0	0	0	0	0	0	0	0	0	0	0	0	0	0	0	0	0	0	8.83243	0.125418	0	0	0.0282406
Parabacteroides sp	0	0	0.0251319	0.016518	0	0	1.01488	0	0	0	0	0	0	0	0	0	0	0	0	0	0	0	0	0	0	0	0	0	0	0	0	0	0	0	0	0	0	0	0	0	0	0	0	0	0.604961	0	0	0	0
Eikenella corrodens	0	0	0	0	0	0	0	0.0321854	0	0	0	0	3.45622	0	0	0	0	0	0	0	0	0	0	0	0	0	0	0	0	0	0	0	0	0	0	0	0	0	0	0	0	0	0	0	0	0	0	0	0
Holophaga sp	0	0	0	0	0	4.46218	0	0	0	0	0	0	0	0	0	0	0	0	0	0	0	0	0	0	0	0	0	0	0	0	0	0	0	0	0	0	0	0	0	0	0	0	0	0	0	0	0	0	0
Modestobacter versicolor	0	0	0	0	0	2.19328	0	0	0	0	0	0	0	0	0	0	0	0	0	0	0	0	0	0	0	0	0	0	0	0	0	0	0	0	0	0	0	0	0	0	0	0	0	0	0	0	0	0	0
Altererythrobacter sp	0	0	0	0	0	6.0084	0	0	0	0	0	0	0	0	0	0	0	0	0	0	0	0	0	0	0	0	0	0	0	0	0	0	0	0	0	0	0	0	0	0	0	0	0	0	0	0	0	0	0
Phenylobacterium sp	0	0	0	0	0	1.62185	0	0	0	0	0	0	0	0	0	0	0	0	0	0	0	0	0	0	0	0	0	0	0	0	0	0	0	0	0	0	0	0	0	0	0	0	0	0	0	0	0	0	0
Herminiimonas glaciei	0	0	0	0	0	0	0	0	0	0	0	0	0	5.42005	0.32905	0	0	0	0	0	0	0	0	0	0	0	0	0	0	0	0	0	0	0	0	0	0	0	1.22939	0	0	0	0	0	0	0	0	0	0
Morganella morganii	0	0	0	0	0	0	0	0	0	0	0	0	0	0	0	0	0	0	0	0	0	0	0	0	0	0	0	0	0	0	0	0	0	0	0	0	0	0	0	0	0	0	0	0	0	0	0	0	0
Arthrobacter oxydans	0	0	0	0	0	3.44538	0	0	0	0	0	0	0	0	0	0	0	0	0	0	0	0	0	0	0	0	0	0	0	0	0	0	0	0	0	0	0	0	0	0	0	0	0	0	0	0	0	0	0
Sphingomonas koreensis	0	0	0	0	0	0	0	0	0	0	0	0	0	4.20054	0	0	0	0	0	0	0	0	0	0	0	0	0	0	0	0	0	0	0	0	0	0	0	0	0.209895	0	0	0	0	0	0	0	0	0	0
Flavobacterium sp	0	0	0	0	0	0	0	0	0	0	0	0	0	0	0	0	0	0	0	0	0	0	0	0	0.433034	0	0	0	0	0	0	0	0	0	0	0	0	0	0	0	0	0	0	0	0	0	0	0	0
Serratia sp	0	0	0	0	0	0	0	0	0	0	0	0	0	0	0	0	0	0	0	0	0	0	0	0	0	0	0	0	37.5314	0	0	0	0	0	0	0	0	0	0	0	0	0	0	0	0	0	0	0	0
Acidovorax sp	0	0	0	0	0	0	0	0	0	0	0	0	0	3.52304	0.799123	0	0	0	0	0	0	0	0	0	0	0	0	0	0	0	0	0	0	0	0	0	0	0	0	0	0	0	0	0	0	0	0	0	0
Dietzia sp	0	0	0	0	0	0.0168067	0	0	0	0	0	0	0	0.542005	0	0	0	0	0	0	0	0	0	0	0	0	0	0	0	0	0	0	0	0	0	0	0	0	0	0	0	0	0	0	0	0	0	0	0
Staphylococcus aureus	0	0	0	0	0	0	0	0	0	0	0	0	0	0	0	0	0	0	0	0	0	0	0.258264	0	0	0	0	0	0	0	0	0	0	0	0	0	0	0	0	0	0	0	0	0	0	0	0	0	0
Morganella sp	0	0	0	0	0	0	0	0	0	0	0	0	0	0	0	0	0	0	0	0	0	0	0	0	0	0	0	0	0	0	0	0	0	0	0	0	0	0	0	0	0	0	0	0	0	0	0	0	0
Brevundimonas intermedia	0	0	0	0	0	0	0	0	0	0	0	0	0	2.30352	0.893137	0	0	0	0	0	0	0	0	0	0	0	0	0	0	0	0	0	0	0	0	0	0	0	6.95652	0	0	0	0	0	0	0	0	0	0
Sphingomonas panni	0	0	0	0	0	0	0	0	0	0	0	0	0	0.609756	0	0	0	0	0	0	0	0	0	0	0	0	0	0	0	0	0	0	0	0	0	0	0	0	0	0	0	0	0	0	0	0	0	0	0
Brevundimonas vesicularis	0	0	0	0	0	0	0.022553	0	0	0	0	0	0	0.0677507	0	0	0	0	0	0	0	0	0	0	0	0	0	0	0	0	0	0	0	0	0	0	0	0	1.70915	0	0	0	0	0	0	0	0	0	0
Brevundimonas sp	0	0	0	0	0	0	0	0	0	0	0	0	0	1.28726	0	0	0	0	0	0	0	0	0	0	0	0	0	0	0	0	0	0	0	0.0425713	0	0	0	0	0.209895	0	0	0	0	0	0	0	0	0	0
Epilithonimonas tenax	0	0	0	0	0	0	0	0	0	0	0	0	0	0	0	0	0	0	0	0	0	0	0	0	1.05165	0	0	0	0	0	0	0	0	0	0	0	0	0	0	0	0	0	0	0	0	0	0	0	0
Erwinia persicina	0	0	0	0	0	0	0	0	0	0	0	0	0	0	0	0	0	0	0	0	0	0	0	0	0.61862	0	0	0	0	0	0	0	0	0	0	0	0	0	0	0	0	0	0	0	0	0	0	0	0
Agrobacterium tumefaciens	0	0	0	0	0	0	0	0	0	0	0	0	0	0	0	0	0	0	0	0	0	0	0	0	0.525827	0	0	0	0	0	0	0	0	0	0	0	0	0	0	0	0	0	0	0	0	0	0	0	0
Rhizobium sp	0	0	0	0	0	0	0	0	0	0	0	0	0	0	0	0	0	0	0	0	0	0	0	0	2.16517	0	0	0	0	0	0	0	0	0	0	0	0	0	0	0	0	0	0	0	0	0	0	0	0
Sphingoterrabacterium sp	0	0	0	0	0	0	0	0	0	0	0	0	0	0	0	0	0	0	0	0	0	0	0	0	1.11352	0	0	0	0	0	0	0	0	0	0	0	0	0	0	0	0	0	0	0	0	0	0	0	0
% contribution to total reads explained by these taxa	88.9655	99.8629	99.7989	99.2897	99.7838	86.1513	98.5566	99.3885	99.5685	99.6977	98.9023	99.863	99.8848	94.8509	98.9658	100	99.3457	95.7767	93.8486	99.1996	98.5086	99.8792	99.6901	99.7031	95.7934	99.8199	99.7273	99.0987	99.8326	99.3965	99.5625	99.4822	99.9608	97.7011	99.6957	98.8818	99.9372	99.8543	99.3403	100	99.4332	99.4636	98.8459	99.9464	99.395	99.8328	99.3509	95.5852	99.8588
Total number of reads	3885	3647	3979	6054	3700	11900	4434	3107	3854	3985	3644	3189	3472	4982	6382	5363	3515	3457	5007	3873	9052	6623	3936	3021	3233	4998	2567	4219	2390	3657	3886	4635	7651	3349	3286	2683	3593	3746	3335	3329	4411	1678	3466	1865	1653	2392	2311	3375	3541
Taxa whose overall contribution was less than 0.5% to any sample were removed to simplify the data set
[truncated: 21 more columns]
